# Supplementary material for: Enhancing Coleoptile Length of Rice Seeds under Submergence through NAL11 Knockout
Source: Plants (Basel). 2024 Sep 17;13(18):2593. doi: 10.3390/plants13182593 (PMC11434697; doi:10.3390/plants13182593)
Supplement: Supplementary file 1 [file plants-13-02593-s001.zip]

Archive with 2 entries (2 files):
- plants-3145583-supplementary-revised.pdf
- Supplementary Table S1.pdf
